# Supplementary material for: Decoding the Impact of a Bacterial Strain of Micrococcus luteus on Arabidopsis Growth and Stress Tolerance
Source: Microorganisms. 2024 Nov 10;12(11):2283. doi: 10.3390/microorganisms12112283 (PMC11596720; doi:10.3390/microorganisms12112283)
Supplement: Supplementary file 1 [file microorganisms-12-02283-s001.zip]

Archive with 1 entries (1 files):
- microorganisms-3261722-supplementary.pdf
